# Supplementary material for: Expediting hit-to-lead progression in drug discovery through reaction prediction and multi-dimensional optimization
Source: Nat Commun. 2025 Nov 26;16:11646. doi: 10.1038/s41467-025-66324-4 (PMC12749626; doi:10.1038/s41467-025-66324-4)
Supplement: Supplementary file 6 — Source Data [file 41467_2025_66324_MOESM6_ESM.zip]

Archive with 16 entries (16 files):
- 580951_2_data_set_11568777_t3lwmy.csv
- 580951_2_data_set_11568798_t3lwmz.csv
- 580951_2_data_set_11568800_t3lwmz.csv
- 580951_2_data_set_11568801_t3lwmz.csv
- 580951_2_data_set_11568802_t3lwmz.csv
- 580951_2_data_set_11568803_t3lwmz.csv
- 580951_2_data_set_11568775_t3lwmy.csv
- 580951_2_data_set_11568776_t3lwmy.csv
- 580951_2_data_set_11568799_t3lwmz.csv
- 580951_2_data_set_11568771_t3lwmx.csv
- 580951_2_data_set_11568772_t3lwmx.csv
- 580951_2_data_set_11568773_t3lwmx.csv
- 580951_2_data_set_11568774_t3lwmx.csv
- 580951_2_data_set_11568769_t3lwmx.csv
- 580951_2_data_set_11568770_t3lwmx.csv
- 580951_2_data_set_11568768_t3lwmx.csv
