# Supplementary material for: Expediting hit-to-lead progression in drug discovery through reaction prediction and multi-dimensional optimization
Source: Nat Commun. 2025 Nov 26;16:11646. doi: 10.1038/s41467-025-66324-4 (PMC12749626; doi:10.1038/s41467-025-66324-4)
Supplement: Supplementary file 6 — Source Data [file 41467_2025_66324_MOESM6_ESM.zip › 580951_2_data_set_11568777_t3lwmy.csv]

property	bin_left	bin_right	count
Predicted LogD (pH 7.4)	0.30944767594337463	0.6577918902039528	2
Predicted LogD (pH 7.4)	0.6577918902039528	1.006136104464531	0
Predicted LogD (pH 7.4)	1.006136104464531	1.354480318725109	1
Predicted LogD (pH 7.4)	1.354480318725109	1.7028245329856873	1
Predicted LogD (pH 7.4)	1.7028245329856873	2.0511687472462654	12
Predicted LogD (pH 7.4)	2.0511687472462654	2.3995129615068436	9
Predicted LogD (pH 7.4)	2.3995129615068436	2.7478571757674217	13
Predicted LogD (pH 7.4)	2.7478571757674217	3.096201390028	11
Predicted LogD (pH 7.4)	3.096201390028	3.444545604288578	20
Predicted LogD (pH 7.4)	3.444545604288578	3.792889818549156	37
Predicted LogD (pH 7.4)	3.792889818549156	4.141234032809734	65
Predicted LogD (pH 7.4)	4.141234032809734	4.4895782470703125	41
Predicted kinetic solubility (LYSA) (pH 6.5) / μg/μL	0.09558641015525403	45.54138286531156	113
Predicted kinetic solubility (LYSA) (pH 6.5) / μg/μL	45.54138286531156	90.98717932046786	17
Predicted kinetic solubility (LYSA) (pH 6.5) / μg/μL	90.98717932046786	136.43297577562416	16
Predicted kinetic solubility (LYSA) (pH 6.5) / μg/μL	136.43297577562416	181.87877223078047	15
Predicted kinetic solubility (LYSA) (pH 6.5) / μg/μL	181.87877223078047	227.32456868593678	7
Predicted kinetic solubility (LYSA) (pH 6.5) / μg/μL	227.32456868593678	272.77036514109307	5
Predicted kinetic solubility (LYSA) (pH 6.5) / μg/μL	272.77036514109307	318.2161615962494	12
Predicted kinetic solubility (LYSA) (pH 6.5) / μg/μL	318.2161615962494	363.6619580514057	7
Predicted kinetic solubility (LYSA) (pH 6.5) / μg/μL	363.6619580514057	409.107754506562	4
Predicted kinetic solubility (LYSA) (pH 6.5) / μg/μL	409.107754506562	454.5535509617183	8
Predicted kinetic solubility (LYSA) (pH 6.5) / μg/μL	454.5535509617183	499.9993474168746	3
Predicted kinetic solubility (LYSA) (pH 6.5) / μg/μL	499.9993474168746	545.4451438720309	5
Predicted P-glycoprotein (P-gp), apparent permeability	12.589956319200622	31.999434904346586	9
Predicted P-glycoprotein (P-gp), apparent permeability	31.999434904346586	51.408913489492555	17
Predicted P-glycoprotein (P-gp), apparent permeability	51.408913489492555	70.81839207463852	20
Predicted P-glycoprotein (P-gp), apparent permeability	70.81839207463852	90.22787065978449	25
Predicted P-glycoprotein (P-gp), apparent permeability	90.22787065978449	109.63734924493045	22
Predicted P-glycoprotein (P-gp), apparent permeability	109.63734924493045	129.0468278300764	19
Predicted P-glycoprotein (P-gp), apparent permeability	129.0468278300764	148.45630641522237	26
Predicted P-glycoprotein (P-gp), apparent permeability	148.45630641522237	167.86578500036833	25
Predicted P-glycoprotein (P-gp), apparent permeability	167.86578500036833	187.2752635855143	20
Predicted P-glycoprotein (P-gp), apparent permeability	187.2752635855143	206.68474217066026	15
Predicted P-glycoprotein (P-gp), apparent permeability	206.68474217066026	226.09422075580622	11
Predicted P-glycoprotein (P-gp), apparent permeability	226.09422075580622	245.5036993409522	3
Predicted parallel artificial membrane permeability assay (PAMPA) / 10^-6 cm/s	0.030768841055465374	0.37177853177564446	49
Predicted parallel artificial membrane permeability assay (PAMPA) / 10^-6 cm/s	0.37177853177564446	0.7127882224958236	21
Predicted parallel artificial membrane permeability assay (PAMPA) / 10^-6 cm/s	0.7127882224958236	1.0537979132160027	24
Predicted parallel artificial membrane permeability assay (PAMPA) / 10^-6 cm/s	1.0537979132160027	1.3948076039361819	25
Predicted parallel artificial membrane permeability assay (PAMPA) / 10^-6 cm/s	1.3948076039361819	1.735817294656361	22
Predicted parallel artificial membrane permeability assay (PAMPA) / 10^-6 cm/s	1.735817294656361	2.07682698537654	18
Predicted parallel artificial membrane permeability assay (PAMPA) / 10^-6 cm/s	2.07682698537654	2.4178366760967194	24
Predicted parallel artificial membrane permeability assay (PAMPA) / 10^-6 cm/s	2.4178366760967194	2.7588463668168983	13
Predicted parallel artificial membrane permeability assay (PAMPA) / 10^-6 cm/s	2.7588463668168983	3.0998560575370773	4
Predicted parallel artificial membrane permeability assay (PAMPA) / 10^-6 cm/s	3.0998560575370773	3.4408657482572567	3
Predicted parallel artificial membrane permeability assay (PAMPA) / 10^-6 cm/s	3.4408657482572567	3.7818754389774356	7
Predicted parallel artificial membrane permeability assay (PAMPA) / 10^-6 cm/s	3.7818754389774356	4.122885129697615	2
