# Supplementary material for: Expediting hit-to-lead progression in drug discovery through reaction prediction and multi-dimensional optimization
Source: Nat Commun. 2025 Nov 26;16:11646. doi: 10.1038/s41467-025-66324-4 (PMC12749626; doi:10.1038/s41467-025-66324-4)
Supplement: Supplementary file 6 — Source Data [file 41467_2025_66324_MOESM6_ESM.zip › 580951_2_data_set_11568798_t3lwmz.csv]

MAGL inhibitor	IC50 human (nM)	IC50 mouse (nM)	IC50 rat (nM)	IC50 cynomolgus macaque (nM)	IC50 NanoBRET human (nM)	Predicted potency (pIC50 / nM)	Lipophilic efficiency (LipE)
17 (hit)	445	557	79	531	> 100	-	4.14
20	50	> 10000	26	61	5.1	10.3 / 0.050	2.84
21	10	27	2	12	3.9	8.3 / 5.01	3.84
22	66	189	18	68	19.2	9.8 / 0.158	3.02
23	4 (±1.3)	109 (±1.1)	6 (±1.2)	5 (±1.1)	5.9	9.5 / 0.316	3.50
24	7 (±1.2)	71 (±1.2)	2 (±1.1)	7 (±1.1)	2.7	9.1 / 0.794	3.04
25	434 (±1.1)	> 10000	206 (±1.0)	581 (±1.6)	> 100	8.3 / 5.01	6.04
26	348 (±1.3)	6426	155 (±1.3)	547 (±1.2)	> 100	8.3 / 5.01	5.91
27	2 (±1.2)	86 (±1.5)	8 (±1.2)	2 (±1.5)	14.5	10.6 / 0.025	3.72
28	19 (±1.3)	369 (±2.1)	13 (±1.2)	28 (±1.3)	10.8	9.4 / 0.398	2.31
29	0.1 (±1.6)	3 (±1.7)	0.7 (±1.2)	0.1 (±2.4)	0.31	9.6 / 0.251	6.27
30	60 (±1.3)	253 (±1.4)	99 (±1.2)	84 (±1.2)	11.8	8.1 / 7.9	3.28
31	0.6 (±1.3)	0.8 (±1.3)	1 (±1.1)	0.8 (±1.2)	0.1	8.9 / 1.18	6.21
