# Supplementary material for: Expediting hit-to-lead progression in drug discovery through reaction prediction and multi-dimensional optimization
Source: Nat Commun. 2025 Nov 26;16:11646. doi: 10.1038/s41467-025-66324-4 (PMC12749626; doi:10.1038/s41467-025-66324-4)
Supplement: Supplementary file 6 — Source Data [file 41467_2025_66324_MOESM6_ESM.zip › 580951_2_data_set_11568800_t3lwmz.csv]

MAGL inhibitor	IC50 human (nM)	IC50 mouse (nM)	IC50 rat (nM)	IC50 cyno (nM)	IC50 NanoBRET clone 43 (µM)	IC50 NanoBRET clone 63 (µM)	IC50 NanoBRET clone 21 (µM)
17	445	557	79	531	> 100	-	-
18	9	32	-	-	-	-	-
19	8	117	-	-	-	-	-
20	50	> 10000	26	61	5.1	33.9	4.5
21	10	27	2	12	3.9	0.8	0.2
22	66	189	18	68	19.2	2.3	0.4
23	4 (±1.3)	109 (±1.1)	6 (±1.2)	5 (±1.1)	5.9	13.8	0.6
24	7 (±1.2)	71 (±1.2)	2 (±1.1)	7 (±1.1)	2.7	3.7	0.2
25	434 (±1.1)	> 10000	206 (±1.0)	581 (±1.6)	> 100	> 100	39.7
26	348 (±1.3)	6426	155 (±1.3)	547 (±1.2)	> 100	> 100	28.6
27	2 (±1.2)	86 (±1.5)	8 (±1.2)	2 (±1.5)	14.5	55.4	1.0
28	19 (±1.3)	369 (±2.1)	13 (±1.2)	28 (±1.3)	10.9	29.9	0.7
29	0.1 (±1.6)	3 (±1.7)	0.7 (±1.2)	0.1 (±2.4)	0.3	0.5	0.2
30	60 (±1.3)	253 (±1.4)	99 (±1.2)	84 (±1.2)	11.8	16.9	10.0
31	0.6 (±1.3)	0.8 (±1.3)	1 (±1.1)	0.8 (±1.2)	0.1	0.06	0.05
