# Supplementary material for: Expediting hit-to-lead progression in drug discovery through reaction prediction and multi-dimensional optimization
Source: Nat Commun. 2025 Nov 26;16:11646. doi: 10.1038/s41467-025-66324-4 (PMC12749626; doi:10.1038/s41467-025-66324-4)
Supplement: Supplementary file 6 — Source Data [file 41467_2025_66324_MOESM6_ESM.zip › 580951_2_data_set_11568801_t3lwmz.csv]

MAGL inhibitor	CYP2C9 Inhibition (%)	CYP2D6 Inhibition (%)	CYP3A4 Inhibition (%)	Solubility in 0.05M PO4- (µg/mL)	Solubility in FESSIF (µg/mL)
17	2	-24	16	4.2	-
18	62	45	> 90	< 0.05	-
19	49	23	44	< 1.1	-
20	24	16	49	< 0.05	-
21	74	41	4	< 0.05	-
22	23	62	-59	< 0.05	-
23	45	38	> 90	< 0.05	1.9
24	45	26	8	< 0.05	2.5
25	-5	34	70	84	-
26	-23	18	12	> 590	-
27	73	79	> 90	< 0.6	-
28	-	-	-	-	-
29	70	34	84	< 0.05	25
30	-19	3	-40	< 0.05	-
31	43	22	> 90	-	-
