# Supplementary material for: Expediting hit-to-lead progression in drug discovery through reaction prediction and multi-dimensional optimization
Source: Nat Commun. 2025 Nov 26;16:11646. doi: 10.1038/s41467-025-66324-4 (PMC12749626; doi:10.1038/s41467-025-66324-4)
Supplement: Supplementary file 6 — Source Data [file 41467_2025_66324_MOESM6_ESM.zip › 580951_2_data_set_11568802_t3lwmz.csv]

MAGL inhibitor	Microsomal clearance human (µL/min/mg)	Microsomal clearance mouse (µL/min/mg)	Hepatocyte clearance (µL/min/10^6 cells)	PAMPA permeability (10^-6 cm/s)	P-gp (nm/s)
17	10	10	7.3	4.0	117
18	853	-	-	-	-
19	17	47	4.6	-	-
20	-	-	84.2	-	-
21	53	114	47.7	3.7	100
22	142	-	104.5	2.7	81
23	415	176	178.8	4.0	89
24	69	61	42.2	8.5	93
25	10	10	1.0	0.02	-
26	10	10	1.0	0.01	-
27	1000	1000	101.0	0.9	71
28	-	-	200.0	5.8	-
29	425	536	180.6	5.9	132
30	563	-	187.2	4.4	-
31	431	-	162.6	12.1	-
