# Supplementary material for: Expediting hit-to-lead progression in drug discovery through reaction prediction and multi-dimensional optimization
Source: Nat Commun. 2025 Nov 26;16:11646. doi: 10.1038/s41467-025-66324-4 (PMC12749626; doi:10.1038/s41467-025-66324-4)
Supplement: Supplementary file 6 — Source Data [file 41467_2025_66324_MOESM6_ESM.zip › 580951_2_data_set_11568803_t3lwmz.csv]

CEREP Assay	Species	17	23	27	29
5HT1A	H	1	11	28	19
5HT2A	H	7	2	12	10
5HT2B	H	28	3	10	55
5HT3	H	0	-6	-3	-2
ABL1	H	2	-8	-3	-5
ACETYLCHOLINESTERASE	H	3	-1	-4	0
ADENOSINE A1 REC.	H	70	24	13	9
ADENOSINE A3 REC.	H	13	21	7	28
α1A-ADRENOCEPTOR	H	13	4	5	50
α2A-ADRENOCEPTOR	H	7	3	0	18
ANDROGEN REC.	H	6	-10	-6	7
ANGIOTENSIN CONVERT. ENZ.	H	16	-17	-12	-13
ANGIOTENSIN II REC. 1	H	-3	11	-1	15
β1-ADRENOCEPTOR	H	4	2	4	7
β2-ADRENOCEPTOR	H	1	4	-2	7
CA2+ CHANNEL (L-TYPE)	R	40	73	90	32
CANNABINOID REC. CB1	H	2	2	18	9
CDK2	H	3	8	0	-6
CHOLECYSTOKININ 1 REC.	H	-12	9	4	8
CYCLO OXYGENASE 2	H	20	4	6	23
DOPAMINE D1 REC.	H	3	-1	-2	7
DOPAMINE D2 REC. (short)	H	-10	-15	13	4
ESTROGEN REC. α	H	0	5	-20	-3
GABA-A	R	-12	16	69	61
GABA-A (BENZODIAZAPINE SITE)	R	2	10	9	-1
GLUCOCORTICOID REC.	H	-13	-2	5	-6
GLYCINE REC.	R	-7	7	3	-2
GSK-3A	H	8	1	30	16
GSK-3B	H	-21	-20	-8	-19
HISTAMINE H1 REC.	H	13	11	48	18
HISTAMINE H2 REC.	H	1	-1	-4	11
HISTAMINE H3 REC.	H	14	4	15	12
HIV-1 PROTEASE	HIV	11	31	34	31
κ OPIOID REC.	H	15	18	48	32
MONOAMINE OXIDASE-A	H	7	2	-2	0
μ OPIOID REC.	H	48	21	16	30
MUSCARINIC REC. M1	H	9	10	52	8
MUSCARINIC REC. M2	H	27	40	76	33
MUSCULAR NICOTINIC REC.	H	31	0	2	24
NEURONAL NICOTINIC REC.	H	23	-3	-8	6
NOREPINEPHRINE TRANSP.	H	15	15	28	22
PCP NMDA REC.	R	7	7	8	-1
PHOSPHODIESTERASE 3B	H	2	-8	1	6
PHOSPHODIESTERASE 4D2	H	21	20	-7	65
PPARγ	H	-4	7	9	16
PROSTAGLANDIN F REC.	H	-2	-3	0	21
SEROTONIN TRANSPORTER	H	-5	10	1	-11
XANTHINE OXIDASE	B	2	6	6	3
ZAP70	H	-2	-27	-15	5
