# Supplementary material for: Expediting hit-to-lead progression in drug discovery through reaction prediction and multi-dimensional optimization
Source: Nat Commun. 2025 Nov 26;16:11646. doi: 10.1038/s41467-025-66324-4 (PMC12749626; doi:10.1038/s41467-025-66324-4)
Supplement: Supplementary file 6 — Source Data [file 41467_2025_66324_MOESM6_ESM.zip › 580951_2_data_set_11568776_t3lwmy.csv]

bin_left	bin_right	count
8.0308123	8.159271684999998	45
8.159271684999998	8.28773107	43
8.28773107	8.416190454999999	40
8.416190454999999	8.54464984	23
8.54464984	8.673109225	14
8.673109225	8.801568609999999	18
8.801568609999999	8.930027995	7
8.930027995	9.058487379999999	8
9.058487379999999	9.186946765	6
9.186946765	9.31540615	2
9.31540615	9.443865535	1
9.443865535	9.57232492	1
9.57232492	9.700784304999999	1
9.700784304999999	9.82924369	1
9.82924369	9.957703075	0
9.957703075	10.08616246	0
10.08616246	10.214621845	0
10.214621845	10.34308123	1
10.34308123	10.471540615	0
10.471540615	10.6	1
