# Supplementary material for: Expediting hit-to-lead progression in drug discovery through reaction prediction and multi-dimensional optimization
Source: Nat Commun. 2025 Nov 26;16:11646. doi: 10.1038/s41467-025-66324-4 (PMC12749626; doi:10.1038/s41467-025-66324-4)
Supplement: Supplementary file 6 — Source Data [file 41467_2025_66324_MOESM6_ESM.zip › 580951_2_data_set_11568799_t3lwmz.csv]

Dataset split	Mean absolute error (MAE) / %	Pearson correlation coefficient (r)	Accuracy	Recall	Precision
0D	6.7 (± 0.1)	0.831 (± 0.009)	0.857 (± 0.004)	0.703 (± 0.006)	0.909 (± 0.007)
1DN	11.4 (± 0.6)	0.551 (± 0.1)	0.720 (± 0.05)	0.527 (± 0.12)	0.757 (± 0.06)
1DA	12.5 (± 0.8)	0.512 (± 0.08)	0.692 (± 0.07)	0.510 (± 0.09)	0.787 (± 0.03)
2D	12.6 (± 2.5)	0.527 (± 0.1)	0.702 (± 0.02)	0.515 (± 0.03)	0.854 (± 0.06)
