# Supplementary material for: Expediting hit-to-lead progression in drug discovery through reaction prediction and multi-dimensional optimization
Source: Nat Commun. 2025 Nov 26;16:11646. doi: 10.1038/s41467-025-66324-4 (PMC12749626; doi:10.1038/s41467-025-66324-4)
Supplement: Supplementary file 6 — Source Data [file 41467_2025_66324_MOESM6_ESM.zip › 580951_2_data_set_11568771_t3lwmx.csv]

split	mae
0D	6.656104632877565
0D	6.6900539068860905
0D	6.786828793525642
0D	6.977587826685341
1DN	11.582464457861134
1DN	10.275217349840124
1DN	11.747926312748048
1DN	11.880442349494235
1DA	13.54711995715341
1DA	13.113206655693974
1DA	11.684342695423263
1DA	11.59442944535759
2D	10.723916759652113
2D	15.17614714168715
2D	9.560902597428846
2D	14.98956930513856
