# Supplementary material for: Expediting hit-to-lead progression in drug discovery through reaction prediction and multi-dimensional optimization
Source: Nat Commun. 2025 Nov 26;16:11646. doi: 10.1038/s41467-025-66324-4 (PMC12749626; doi:10.1038/s41467-025-66324-4)
Supplement: Supplementary file 6 — Source Data [file 41467_2025_66324_MOESM6_ESM.zip › 580951_2_data_set_11568772_t3lwmx.csv]

split	mean_pearson_r	std_pearson_r
0D	0.8308204335140661	0.009667174110896945
1DN	0.5514037307015621	0.14105057275190194
1DA	0.5116759102550839	0.0751671197422194
2D	0.5273750689812673	0.12505227171262234
