# Supplementary material for: Expediting hit-to-lead progression in drug discovery through reaction prediction and multi-dimensional optimization
Source: Nat Commun. 2025 Nov 26;16:11646. doi: 10.1038/s41467-025-66324-4 (PMC12749626; doi:10.1038/s41467-025-66324-4)
Supplement: Supplementary file 6 — Source Data [file 41467_2025_66324_MOESM6_ESM.zip › 580951_2_data_set_11568773_t3lwmx.csv]

split	pearson_r
0D	0.8277473844430443
0D	0.8466393773815548
0D	0.8285036843607793
0D	0.820391287870886
1DN	0.6399701710855965
1DN	0.5289944089641335
1DN	0.7041294798020921
1DN	0.3325208629544266
1DA	0.3948261414356501
1DA	0.49767452748753105
1DA	0.5868345336952734
1DA	0.5673684384018807
2D	0.443807427214691
2D	0.5236127679836732
2D	0.41019645558122625
2D	0.7318836251454789
