# Supplementary material for: Expediting hit-to-lead progression in drug discovery through reaction prediction and multi-dimensional optimization
Source: Nat Commun. 2025 Nov 26;16:11646. doi: 10.1038/s41467-025-66324-4 (PMC12749626; doi:10.1038/s41467-025-66324-4)
Supplement: Supplementary file 6 — Source Data [file 41467_2025_66324_MOESM6_ESM.zip › 580951_2_data_set_11568774_t3lwmx.csv]

bin_left	bin_right	bin_center	count
6.0643516	6.215539880000001	6.13994574	36
6.215539880000001	6.36672816	6.29113402	16
6.36672816	6.5179164400000005	6.442322300000001	29
6.5179164400000005	6.66910472	6.59351058	42
6.66910472	6.820293	6.74469886	91
6.820293	6.97148128	6.89588714	125
6.97148128	7.12266956	7.0470754200000005	109
7.12266956	7.27385784	7.1982637	75
7.27385784	7.42504612	7.3494519799999996	62
7.42504612	7.5762344	7.50064026	70
7.5762344	7.72742268	7.65182854	101
7.72742268	7.87861096	7.80301682	145
7.87861096	8.02979924	7.954205099999999	183
8.02979924	8.18098752	8.105393379999999	178
8.18098752	8.3321758	8.25658166	136
8.3321758	8.48336408	8.40776994	104
8.48336408	8.63455236	8.558958220000001	55
8.63455236	8.78574064	8.7101465	34
8.78574064	8.93692892	8.86133478	24
8.93692892	9.0881172	9.01252306	25
9.0881172	9.239305479999999	9.163711339999999	21
9.239305479999999	9.39049376	9.314899619999998	6
9.39049376	9.54168204	9.4660879	4
9.54168204	9.69287032	9.617276180000001	1
9.69287032	9.8440586	9.76846446	1
9.8440586	9.99524688	9.91965274	0
9.99524688	10.14643516	10.07084102	0
10.14643516	10.297623439999999	10.222029299999999	0
10.297623439999999	10.448811719999998	10.373217579999999	1
10.448811719999998	10.6	10.524405859999998	1
