# Supplementary material for: Expediting hit-to-lead progression in drug discovery through reaction prediction and multi-dimensional optimization
Source: Nat Commun. 2025 Nov 26;16:11646. doi: 10.1038/s41467-025-66324-4 (PMC12749626; doi:10.1038/s41467-025-66324-4)
Supplement: Supplementary file 6 — Source Data [file 41467_2025_66324_MOESM6_ESM.zip › 580951_2_data_set_11568769_t3lwmx.csv]

metric	split	value
accuracy	0D	0.8626927639383155
accuracy	0D	0.8561684460260973
accuracy	0D	0.8588374851720048
accuracy	0D	0.8505338078291815
accuracy	1DN	0.7549985079080871
accuracy	1DN	0.6981743227326266
accuracy	1DN	0.7769764216366158
accuracy	1DN	0.6504142766093053
accuracy	1DA	0.5970453387671931
accuracy	1DA	0.7037810252841568
accuracy	1DA	0.779777206512425
accuracy	1DA	0.6858513189448441
accuracy	2D	0.6940639269406392
accuracy	2D	0.6742138364779874
accuracy	2D	0.7140495867768595
accuracy	2D	0.7269772481040087
recall	0D	0.9214501510574018
recall	0D	0.904950495049505
recall	0D	0.9057692307692308
recall	0D	0.9044834307992202
recall	1DN	0.7067226890756303
recall	1DN	0.81214848143982
recall	1DN	0.8163103721298496
recall	1DN	0.6918844566712518
recall	1DA	0.7937293729372937
recall	1DA	0.8077571669477235
recall	1DA	0.7442424242424243
recall	1DA	0.8014184397163121
recall	2D	0.8206521739130435
recall	2D	0.8414634146341463
recall	2D	0.7906976744186046
recall	2D	0.9669117647058824
precision	0D	0.7038461538461539
precision	0D	0.7014581734458941
precision	0D	0.7136363636363636
precision	0D	0.6956521739130435
precision	1DN	0.6405178979436406
precision	1DN	0.4569620253164557
precision	1DN	0.6431690580162196
precision	1DN	0.36555232558139533
precision	1DA	0.41935483870967744
precision	1DA	0.4773293472845042
precision	1DA	0.6695747001090513
precision	1DA	0.47512263489838824
precision	2D	0.47335423197492166
precision	2D	0.5714285714285714
precision	2D	0.4981684981684982
precision	2D	0.5197628458498024
