# Supplementary material for: Expediting hit-to-lead progression in drug discovery through reaction prediction and multi-dimensional optimization
Source: Nat Commun. 2025 Nov 26;16:11646. doi: 10.1038/s41467-025-66324-4 (PMC12749626; doi:10.1038/s41467-025-66324-4)
Supplement: Supplementary file 6 — Source Data [file 41467_2025_66324_MOESM6_ESM.zip › 580951_2_data_set_11568770_t3lwmx.csv]

split	mean_mae	std_mae
0D	6.777643789993659	0.1250057363021149
1DN	11.371512617485884	0.6416893202561503
1DA	12.48477468840706	0.8597834370858579
2D	12.612633950976667	2.505081757141026
