# Supplementary material for: Expediting hit-to-lead progression in drug discovery through reaction prediction and multi-dimensional optimization
Source: Nat Commun. 2025 Nov 26;16:11646. doi: 10.1038/s41467-025-66324-4 (PMC12749626; doi:10.1038/s41467-025-66324-4)
Supplement: Supplementary file 6 — Source Data [file 41467_2025_66324_MOESM6_ESM.zip › 580951_2_data_set_11568768_t3lwmx.csv]

metric	split	mean	std
accuracy	0D	0.8570581257413998	0.004423616218913468
accuracy	1DN	0.7201408822216587	0.04947136008614015
accuracy	1DA	0.6916137223771548	0.06499466837137172
accuracy	2D	0.7023261495748737	0.020022999956531527
recall	0D	0.9091633269188394	0.007108715005794897
recall	1DN	0.7567664998291379	0.0577206616705926
recall	1DA	0.7867868509609384	0.025060249391672007
recall	2D	0.8549312569179192	0.06712306897144617
precision	0D	0.7036482162103638	0.00649105630929803
precision	1DN	0.5265503267144278	0.11974078653764152
precision	1DA	0.5103453802504053	0.0948208246845866
precision	2D	0.5156785368554484	0.03613411190725477
